# Supplementary material for: Preclinical Evidence of Progesterone as a New Pharmacological Strategy in Human Adrenocortical Carcinoma Cell Lines
Source: Int J Mol Sci. 2023 Apr 6;24(7):6829. doi: 10.3390/ijms24076829 (PMC10095539; doi:10.3390/ijms24076829)
Supplement: Supplementary file 1 [file ijms-24-06829-s001.zip]

Archive with 1 entries (1 files):
- ijms-2277611-supplementary.pdf
